# Supplementary material for: Gene Polymorphisms Among Plasmodium vivax Geographical Isolates and the Potential as New Biomarkers for Gametocyte Detection
Source: Front Cell Infect Microbiol. 2022 Jan 13;11:789417. doi: 10.3389/fcimb.2021.789417 (PMC8793628; doi:10.3389/fcimb.2021.789417)
Supplement: Supplementary File 1 — Giemsa-stained smears for in vitro maturation of P. vivax samples. [file DataSheet_1.xlsx]

## Sheet: BioSample_Accessions
Biosample_accession	accession	sample_name	organism	Geographical location	latitude_longtitude
PRJNA784582	SAMN23492745	GHC-006	Plasmodium vivax	Ethiopia: Gojeb	7.3401 N 37.3477 E
PRJNA784582	SAMN23492746	GHC-017	Plasmodium vivax	Ethiopia: Gojeb	7.3401 N 37.3477 E
PRJNA784582	SAMN23492747	GHC-022	Plasmodium vivax	Ethiopia: Gojeb	7.3401 N 37.3477 E
PRJNA784582	SAMN23492748	GHC-025	Plasmodium vivax	Ethiopia: Gojeb	7.3401 N 37.3477 E
PRJNA784582	SAMN23492749	JHC-001	Plasmodium vivax	Ethiopia: Jimma	7.6739 N 36.8358 E
PRJNA784582	SAMN23492750	JHC-005	Plasmodium vivax	Ethiopia: Jimma	7.6739 N 36.8358 E
PRJNA784582	SAMN23492751	SGH-003	Plasmodium vivax	Ethiopia: Shanan Gibe	7.6568 N 36.8450 E
PRJNA784582	SAMN23492752	SGH-006	Plasmodium vivax	Ethiopia: Shanan Gibe	7.6568 N 36.8450 E
PRJNA784582	SAMN23492753	SGH-007	Plasmodium vivax	Ethiopia: Shanan Gibe	7.6568 N 36.8450 E
PRJNA784582	SAMN23492754	UHC-020	Plasmodium vivax	Ethiopia: Gimbo	7.4 N 36.2333 E
